# Supplementary material for: Analysis of the Codon Usage Pattern of HA and NA Genes of H7N9 Influenza A Virus
Source: Int J Mol Sci. 2020 Sep 27;21(19):7129. doi: 10.3390/ijms21197129 (PMC7583936; doi:10.3390/ijms21197129)
Supplement: Supplementary file 1 [file ijms-21-07129-s001.zip]

Archive with 4 entries (4 files):
- TableS1-HA.docx
- TableS1-NA.docx
- TableS2-HA.docx
- TableS2-NA.docx
